# Supplementary material for: The Effect of a Four-Month Low-Carbohydrate Diet on Visceral Adipose Tissue in Obese Subjects with Metabolic Dysfunction-Associated Steatotic Liver Disease (MASLD)
Source: Nutrients. 2025 Sep 8;17(17):2905. doi: 10.3390/nu17172905 (PMC12429932; doi:10.3390/nu17172905)
Supplement: Supplementary file 1 [file nutrients-17-02905-s001.zip]

Archive with 1 entries (1 files):
- nutrients-3844869-supplementary.pdf
